# Supplementary material for: Electrochemical Investigation of PEDOT:PSS/Graphene Aging in Artificial Sweat
Source: Polymers (Basel). 2024 Jun 14;16(12):1706. doi: 10.3390/polym16121706 (PMC11207453; doi:10.3390/polym16121706)
Supplement: Supplementary file 1 [file polymers-16-01706-s001.zip]

Archive with 1 entries (1 files):
- polymers-3029463-supplementary.pdf
